# Supplementary material for: Next generation community assessment of biomedical entity recognition web servers: metrics, performance, interoperability aspects of BeCalm
Source: J Cheminform. 2019 Jun 24;11:42. doi: 10.1186/s13321-019-0363-6 (PMC6591930; doi:10.1186/s13321-019-0363-6)
Supplement: Supplementary file 1 — Additional file 1. Description of the structure and the restrictions of the supported formats. [file 13321_2019_363_MOESM1_ESM.zip]

Archive with 2 entries (2 files):
- BioC.dtd
- jsonSchema.json
