# Supplementary material for: Next generation community assessment of biomedical entity recognition web servers: metrics, performance, interoperability aspects of BeCalm
Source: J Cheminform. 2019 Jun 24;11:42. doi: 10.1186/s13321-019-0363-6 (PMC6591930; doi:10.1186/s13321-019-0363-6)
Supplement: Supplementary file 1 — Additional file 1. Description of the structure and the restrictions of the supported formats. [file 13321_2019_363_MOESM1_ESM.zip › jsonSchema.json]

{
    "$schema": "http://json-schema.org/draft-04/schema#",
    "title": "Becalm prediction Schema for JSON",
    "type": "array",
    "items": {
        "title": "Prediction",
        "type": "object",
        "properties": {
            "document_id": {
                "description": "Document external ID",
                "type": "string"
            },
            "section": {
				"description": "Section of the prediction (T or A)",
                "type": "string",
				"enum":["T","A"],
				"minLength": 1,
				"maxLength": 1
            },
            "init": {
				"description": "Init of the prediction",
                "type": "integer",
                "minimum": 0
            },
			"end": {
				"description": "End of the prediction",
                "type": "integer",
                "minimum": 0
            },
			"score": {
				"description": "Score of the prediction",
                "type": "number",
                "minimum": 0.0,
				"maximum": 1.0
            },
			"annotated_text": {
				"description": "Annotated text of the prediction",
                "type": "string",
				"minLength": 1
            },
			"type": {
				"description": "Type of the prediction",
                "type": "string"
            },
			"database_id": {
				"description": "Database ID of the prediction",
                "type": "string"
			}
        },
        "required": ["document_id", "section", "init", "end", "annotated_text"]
    }
}
