# Supplementary material for: Next generation community assessment of biomedical entity recognition web servers: metrics, performance, interoperability aspects of BeCalm
Source: J Cheminform. 2019 Jun 24;11:42. doi: 10.1186/s13321-019-0363-6 (PMC6591930; doi:10.1186/s13321-019-0363-6)
Supplement: Supplementary file 3 — Additional file 3. Processed document IDs during the TIPS competition. [file 13321_2019_363_MOESM3_ESM.tsv]

12446651	PubMed
10823837	PubMed
12469905	PubMed
10870884	PubMed
10917738	PubMed
10947986	PubMed
10996071	PubMed
11042092	PubMed
11084022	PubMed
11121198	PubMed
11245983	PubMed
12372407	PubMed
11916973	PubMed
11940649	PubMed
11968011	PubMed
12426317	PubMed
11987239	PubMed
12487026	PubMed
12509524	PubMed
10080887	PubMed
12548706	PubMed
10319812	PubMed
12574344	PubMed
10366712	PubMed
12595498	PubMed
12618141	PubMed
11158518	PubMed
12638125	PubMed
11197122	PubMed
11279057	PubMed
12697458	PubMed
11318637	PubMed
11368514	PubMed
11412311	PubMed
11450850	PubMed
11489190	PubMed
12014639	PubMed
11520670	PubMed
12036885	PubMed
11563981	PubMed
12059109	PubMed
11604528	PubMed
12080487	PubMed
11700054	PubMed
10200054	PubMed
12101183	PubMed
11727267	PubMed
12123820	PubMed
11751692	PubMed
12139441	PubMed
12164881	PubMed
10445879	PubMed
12189497	PubMed
11827982	PubMed
10490917	PubMed
10532373	PubMed
12679016	PubMed
10575209	PubMed
10652129	PubMed
12738667	PubMed
10696784	PubMed
12761297	PubMed
10743659	PubMed
12783883	PubMed
12805629	PubMed
10825534	PubMed
12824808	PubMed
10872837	PubMed
17075073	PubMed
10950958	PubMed
10999407	PubMed
11781092	PubMed
12208374	PubMed
11850222	PubMed
12230820	PubMed
11872084	PubMed
12351787	PubMed
11893833	PubMed
12372837	PubMed
11918837	PubMed
12387876	PubMed
11943144	PubMed
12403847	PubMed
11970998	PubMed
12427544	PubMed
11988738	PubMed
10777380	PubMed
12445635	PubMed
12468279	PubMed
12488483	PubMed
10913334	PubMed
12511525	PubMed
12551923	PubMed
11038443	PubMed
12576024	PubMed
11081630	PubMed
11119302	PubMed
11160182	PubMed
11206550	PubMed
11244077	PubMed
11280774	PubMed
1132082	PubMed
11370856	PubMed
11491459	PubMed
12015757	PubMed
11523989	PubMed
12037669	PubMed
11566105	PubMed
12060722	PubMed
11606829	PubMed
10078207	PubMed
10203026	PubMed
10235259	PubMed
10364506	PubMed
10403649	PubMed
12616536	PubMed
10447272	PubMed
12637494	PubMed
10493833	PubMed
12657682	PubMed
12679486	PubMed
12695491	PubMed
12717440	PubMed
12739759	PubMed
11409420	PubMed
12763607	PubMed
11447384	PubMed
12807884	PubMed
12825978	PubMed
12841579	PubMed
17096035	PubMed
12079992	PubMed
11698110	PubMed
12100006	PubMed
11726556	PubMed
12122142	PubMed
11751037	PubMed
12138118	PubMed
11781832	PubMed
12163458	PubMed
12187382	PubMed
11826761	PubMed
12209021	PubMed
11851347	PubMed
10529385	PubMed
12232244	PubMed
11873550	PubMed
10572171	PubMed
11895946	PubMed
10648902	PubMed
12388557	PubMed
10692485	PubMed
12406735	PubMed
10738517	PubMed
10779361	PubMed
12446657	PubMed
10823842	PubMed
10870886	PubMed
10918060	PubMed
10947988	PubMed
10996075	PubMed
11042109	PubMed
11084027	PubMed
11121203	PubMed
11245989	PubMed
12372409	PubMed
11916975	PubMed
11940651	PubMed
11968016	PubMed
12426320	PubMed
11987245	PubMed
12487067	PubMed
12509525	PubMed
10080895	PubMed
12548713	PubMed
10319781	PubMed
12574355	PubMed
10366666	PubMed
12595527	PubMed
12618213	PubMed
11158532	PubMed
12638128	PubMed
11197325	PubMed
11279074	PubMed
12697486	PubMed
11318785	PubMed
11368519	PubMed
11412500	PubMed
11450950	PubMed
11489214	PubMed
12014680	PubMed
11520675	PubMed
12036889	PubMed
11563986	PubMed
12059785	PubMed
11604995	PubMed
12080489	PubMed
11700060	PubMed
10200158	PubMed
12101186	PubMed
11727767	PubMed
11751705	PubMed
12139484	PubMed
10400758	PubMed
12164919	PubMed
10445884	PubMed
12189551	PubMed
11827995	PubMed
10490978	PubMed
10532689	PubMed
12679020	PubMed
10575222	PubMed
10652141	PubMed
12738675	PubMed
10696793	PubMed
12761341	PubMed
10743795	PubMed
12783884	PubMed
12805632	PubMed
10825539	PubMed
12824864	PubMed
10872881	PubMed
17075770	PubMed
10950962	PubMed
10999600	PubMed
11781100	PubMed
12208476	PubMed
11850224	PubMed
12230826	PubMed
11872115	PubMed
12351792	PubMed
11893904	PubMed
12372948	PubMed
11918989	PubMed
12387879	PubMed
11943148	PubMed
12404104	PubMed
11971010	PubMed
12427546	PubMed
11988741	PubMed
10777483	PubMed
12445675	PubMed
12468382	PubMed
12488493	PubMed
10913337	PubMed
12511541	PubMed
12551928	PubMed
11039	PubMed
12576082	PubMed
11081632	PubMed
11119330	PubMed
11160213	PubMed
11206552	PubMed
11244082	PubMed
11280952	PubMed
11321078	PubMed
11370868	PubMed
11491503	PubMed
12015813	PubMed
11524002	PubMed
12037672	PubMed
11566133	PubMed
12060737	PubMed
11607176	PubMed
10078529	PubMed
10203277	PubMed
10235622	PubMed
10364457	PubMed
10403768	PubMed
12616538	PubMed
10447383	PubMed
12637497	PubMed
10493836	PubMed
12657691	PubMed
12679517	PubMed
12695502	PubMed
12717442	PubMed
12739786	PubMed
11409544	PubMed
12763636	PubMed
11447392	PubMed
12807890	PubMed
12825980	PubMed
12841599	PubMed
1709664	PubMed
12080001	PubMed
11698162	PubMed
12100025	PubMed
11726557	PubMed
12122147	PubMed
11751122	PubMed
12138123	PubMed
11781842	PubMed
12163461	PubMed
12187394	PubMed
11826766	PubMed
12209081	PubMed
11851357	PubMed
10529405	PubMed
12232274	PubMed
11873625	PubMed
10572259	PubMed
11896050	PubMed
10649446	PubMed
12388589	PubMed
10692494	PubMed
10739099	PubMed
12783210	PubMed
10779383	PubMed
12446664	PubMed
10823864	PubMed
10870888	PubMed
10918061	PubMed
10948063	PubMed
10996242	PubMed
11042116	PubMed
11084047	PubMed
11121245	PubMed
11246141	PubMed
12372411	PubMed
11916979	PubMed
11940653	PubMed
11968018	PubMed
12426322	PubMed
11987667	PubMed
12487069	PubMed
12509528	PubMed
10080886	PubMed
12548749	PubMed
10319817	PubMed
12574360	PubMed
10366729	PubMed
12595530	PubMed
12618277	PubMed
11158566	PubMed
12638131	PubMed
11197480	PubMed
11279086	PubMed
12697649	PubMed
11318874	PubMed
11368546	PubMed
11412502	PubMed
11451172	PubMed
11489285	PubMed
12014807	PubMed
11520787	PubMed
12036893	PubMed
11564077	PubMed
12059788	PubMed
11605019	PubMed
12080491	PubMed
11700066	PubMed
10200156	PubMed
12101188	PubMed
11727769	PubMed
11751809	PubMed
12139523	PubMed
10400747	PubMed
12164923	PubMed
10446055	PubMed
11828004	PubMed
10490997	PubMed
12655567	PubMed
10532948	PubMed
12679023	PubMed
10575226	PubMed
12716855	PubMed
10652211	PubMed
12738713	PubMed
10697514	PubMed
12761356	PubMed
10744074	PubMed
12783887	PubMed
12805634	PubMed
10825545	PubMed
12824871	PubMed
10873158	PubMed
12839962	PubMed
17075880	PubMed
10950984	PubMed
10999791	PubMed
11781148	PubMed
12208478	PubMed
11850226	PubMed
12230876	PubMed
11872158	PubMed
12351833	PubMed
11893907	PubMed
12373000	PubMed
11919077	PubMed
12387885	PubMed
11943152	PubMed
12404108	PubMed
11971017	PubMed
12427550	PubMed
11988743	PubMed
10777487	PubMed
12445681	PubMed
12468426	PubMed
12488500	PubMed
10913339	PubMed
12511547	PubMed
12551931	PubMed
11039259	PubMed
12576089	PubMed
11081633	PubMed
11119488	PubMed
11160223	PubMed
11206715	PubMed
11244092	PubMed
11280994	PubMed
11321163	PubMed
11371156	PubMed
11491532	PubMed
12015893	PubMed
11524111	PubMed
12037676	PubMed
11566180	PubMed
11607311	PubMed
10078535	PubMed
10203351	PubMed
10235641	PubMed
10364517	PubMed
12594518	PubMed
10403772	PubMed
12616630	PubMed
10447556	PubMed
12637499	PubMed
10493853	PubMed
12657705	PubMed
12679530	PubMed
12695506	PubMed
12717444	PubMed
12739897	PubMed
11409654	PubMed
12763682	PubMed
11447600	PubMed
12807891	PubMed
12825983	PubMed
12841681	PubMed
17098253	PubMed
12080006	PubMed
11698233	PubMed
12100027	PubMed
1172663	PubMed
12122208	PubMed
11751155	PubMed
12138125	PubMed
11781871	PubMed
12163469	PubMed
12187431	PubMed
11826961	PubMed
12209090	PubMed
11851383	PubMed
10529419	PubMed
12232312	PubMed
11873911	PubMed
10572302	PubMed
11896055	PubMed
10649453	PubMed
12388626	PubMed
10692572	PubMed
10739169	PubMed
12783249	PubMed
10779416	PubMed
12446665	PubMed
10823891	PubMed
10870971	PubMed
10918068	PubMed
10948097	PubMed
10996256	PubMed
11042121	PubMed
11084050	PubMed
11121302	PubMed
11246174	PubMed
12351402	PubMed
12372416	PubMed
11916980	PubMed
11940655	PubMed
11968047	PubMed
12426338	PubMed
11987669	PubMed
12466900	PubMed
12487071	PubMed
12509623	PubMed
10080900	PubMed
12549038	PubMed
10319815	PubMed
12574364	PubMed
10366736	PubMed
12595550	PubMed
12618279	PubMed
11158570	PubMed
12638133	PubMed
11197694	PubMed
11279095	PubMed
1269767	PubMed
11318875	PubMed
11368548	PubMed
11412515	PubMed
11451436	PubMed
11489292	PubMed
12014988	PubMed
11520859	PubMed
12036898	PubMed
11564167	PubMed
12059893	PubMed
11605051	PubMed
12080493	PubMed
11700073	PubMed
10200252	PubMed
12101220	PubMed
11727771	PubMed
11751816	PubMed
12139622	PubMed
10400784	PubMed
12164929	PubMed
10446129	PubMed
11828010	PubMed
10491078	PubMed
12655569	PubMed
10532952	PubMed
12679031	PubMed
10575348	PubMed
12716887	PubMed
10652215	PubMed
12738725	PubMed
10697612	PubMed
12761448	PubMed
10744151	PubMed
12783889	PubMed
12805653	PubMed
10825657	PubMed
12824876	PubMed
10873377	PubMed
12839965	PubMed
17077325	PubMed
10951191	PubMed
10999801	PubMed
12121659	PubMed
11781163	PubMed
12208484	PubMed
11850232	PubMed
12230940	PubMed
11872161	PubMed
12351845	PubMed
11893932	PubMed
12373032	PubMed
11919081	PubMed
12387888	PubMed
11943159	PubMed
12404111	PubMed
11971052	PubMed
12427553	PubMed
11988840	PubMed
10777492	PubMed
12445692	PubMed
12468431	PubMed
12488501	PubMed
10913342	PubMed
12511552	PubMed
12551934	PubMed
11039261	PubMed
12576172	PubMed
11081769	PubMed
11119502	PubMed
11160356	PubMed
11207026	PubMed
11244106	PubMed
11281188	PubMed
11321575	PubMed
11371161	PubMed
11491535	PubMed
12015926	PubMed
11524133	PubMed
12037681	PubMed
11566190	PubMed
11607363	PubMed
10078554	PubMed
10203554	PubMed
10235625	PubMed
10364520	PubMed
12594539	PubMed
10403781	PubMed
12616663	PubMed
10447650	PubMed
12637502	PubMed
10493859	PubMed
12657792	PubMed
12679596	PubMed
12695509	PubMed
12717450	PubMed
12740032	PubMed
11409694	PubMed
12763746	PubMed
11447605	PubMed
12807894	PubMed
12825994	PubMed
12841855	PubMed
17098395	PubMed
12080015	PubMed
11698249	PubMed
12100031	PubMed
11726646	PubMed
12122313	PubMed
11751209	PubMed
12138127	PubMed
11782017	PubMed
12163471	PubMed
12187922	PubMed
11826968	PubMed
12209103	PubMed
11851394	PubMed
10529427	PubMed
12232400	PubMed
11873942	PubMed
10573005	PubMed
11896060	PubMed
10649492	PubMed
12388682	PubMed
10692581	PubMed
10739176	PubMed
12783284	PubMed
10779429	PubMed
12446668	PubMed
10823895	PubMed
10871044	PubMed
10918388	PubMed
10948190	PubMed
10996300	PubMed
11042131	PubMed
11084293	PubMed
11121397	PubMed
11246407	PubMed
12351405	PubMed
12372418	PubMed
11916983	PubMed
11940657	PubMed
12403427	PubMed
11968083	PubMed
12426351	PubMed
11987671	PubMed
12466935	PubMed
12487073	PubMed
12509788	PubMed
10080916	PubMed
12549376	PubMed
10319861	PubMed
12574369	PubMed
10366742	PubMed
12595566	PubMed
12618306	PubMed
11158580	PubMed
12638734	PubMed
11197696	PubMed
11279102	PubMed
12697672	PubMed
11318944	PubMed
11368767	PubMed
11412520	PubMed
11451544	PubMed
11489357	PubMed
12014998	PubMed
11520895	PubMed
12036903	PubMed
11564488	PubMed
12059963	PubMed
11605159	PubMed
12080495	PubMed
11700157	PubMed
10200233	PubMed
12101225	PubMed
11727826	PubMed
11751824	PubMed
12139624	PubMed
10400794	PubMed
12164932	PubMed
10446149	PubMed
11828016	PubMed
10491085	PubMed
12655594	PubMed
10533030	PubMed
12679033	PubMed
10575540	PubMed
12716890	PubMed
10652237	PubMed
12738732	PubMed
10697960	PubMed
12761477	PubMed
10744659	PubMed
12783893	PubMed
12805933	PubMed
10826103	PubMed
12824878	PubMed
10873381	PubMed
12839968	PubMed
17077982	PubMed
10951204	PubMed
10999816	PubMed
12121661	PubMed
11781182	PubMed
12186633	PubMed
12208498	PubMed
11850235	PubMed
12230980	PubMed
11872174	PubMed
12351890	PubMed
11894095	PubMed
12373294	PubMed
11919111	PubMed
12387894	PubMed
11943170	PubMed
12404161	PubMed
11971084	PubMed
12427559	PubMed
11988844	PubMed
10777495	PubMed
12445769	PubMed
12468434	PubMed
12488505	PubMed
10913353	PubMed
12511556	PubMed
12551939	PubMed
11039264	PubMed
12576186	PubMed
11081974	PubMed
11119520	PubMed
11160374	PubMed
11207029	PubMed
11244134	PubMed
11281265	PubMed
11322385	PubMed
11371163	PubMed
11491539	PubMed
12015928	PubMed
11524247	PubMed
12037687	PubMed
11566198	PubMed
11607554	PubMed
10078749	PubMed
10203489	PubMed
10318690	PubMed
10364515	PubMed
12594808	PubMed
10403782	PubMed
1261680	PubMed
10447686	PubMed
12637505	PubMed
10493864	PubMed
12657835	PubMed
12679720	PubMed
12695511	PubMed
12717453	PubMed
12740153	PubMed
11409696	PubMed
12763797	PubMed
11448119	PubMed
12807904	PubMed
12825997	PubMed
12841867	PubMed
12057928	PubMed
17098741	PubMed
12080039	PubMed
11698279	PubMed
12100034	PubMed
11726649	PubMed
12122442	PubMed
11751262	PubMed
12138131	PubMed
11782280	PubMed
12163476	PubMed
12187924	PubMed
11827164	PubMed
12209154	PubMed
11851403	PubMed
10529478	PubMed
12232422	PubMed
11874098	PubMed
10573010	PubMed
11896063	PubMed
10649495	PubMed
12388690	PubMed
10692589	PubMed
10739245	PubMed
12783302	PubMed
10779504	PubMed
12446670	PubMed
10823911	PubMed
10871048	PubMed
10918524	PubMed
10948199	PubMed
10996313	PubMed
11042146	PubMed
11084331	PubMed
11121399	PubMed
11246458	PubMed
12351410	PubMed
12372422	PubMed
11917005	PubMed
11940659	PubMed
12403464	PubMed
11968086	PubMed
12426357	PubMed
11987673	PubMed
12466947	PubMed
12487075	PubMed
12509801	PubMed
10080920	PubMed
12549480	PubMed
10319819	PubMed
12574379	PubMed
10366743	PubMed
12595575	PubMed
12618319	PubMed
11158587	PubMed
12638736	PubMed
11198054	PubMed
11279107	PubMed
12697679	PubMed
11318953	PubMed
11368773	PubMed
11412526	PubMed
11451946	PubMed
11489473	PubMed
12015030	PubMed
11520984	PubMed
12036913	PubMed
11564581	PubMed
12059986	PubMed
11605658	PubMed
12080497	PubMed
11700265	PubMed
10200259	PubMed
12101230	PubMed
11727829	PubMed
11751837	PubMed
12139628	PubMed
10400785	PubMed
12164935	PubMed
10446133	PubMed
11828031	PubMed
10491100	PubMed
12656131	PubMed
10533061	PubMed
12679036	PubMed
10576550	PubMed
12716892	PubMed
10652244	PubMed
12738734	PubMed
10697964	PubMed
12761501	PubMed
10744662	PubMed
12783936	PubMed
1280609	PubMed
10826480	PubMed
12824880	PubMed
10873385	PubMed
12839972	PubMed
17079322	PubMed
10951210	PubMed
10999845	PubMed
12121668	PubMed
11781184	PubMed
12186695	PubMed
12208511	PubMed
11850397	PubMed
12230982	PubMed
11872216	PubMed
12351926	PubMed
11894097	PubMed
12373301	PubMed
11919182	PubMed
12387900	PubMed
11943178	PubMed
12404174	PubMed
11971098	PubMed
12427601	PubMed
11988886	PubMed
10777500	PubMed
12445781	PubMed
12468528	PubMed
12488533	PubMed
10913356	PubMed
12511559	PubMed
12551943	PubMed
11039266	PubMed
12576193	PubMed
11082046	PubMed
11119619	PubMed
11160382	PubMed
11207032	PubMed
11244274	PubMed
11281276	PubMed
11322655	PubMed
11371182	PubMed
11493007	PubMed
12015930	PubMed
11524417	PubMed
12037699	PubMed
11566361	PubMed
11607774	PubMed
10078863	PubMed
10203698	PubMed
103003	PubMed
10364557	PubMed
12594813	PubMed
10403791	PubMed
12617161	PubMed
10447693	PubMed
12637510	PubMed
10493882	PubMed
12657895	PubMed
12679809	PubMed
12695514	PubMed
12717560	PubMed
12740216	PubMed
11409698	PubMed
12763859	PubMed
11448122	PubMed
12807910	PubMed
12825999	PubMed
12841869	PubMed
12057932	PubMed
17099065	PubMed
12080042	PubMed
11698298	PubMed
12100038	PubMed
11726653	PubMed
12122471	PubMed
11751267	PubMed
12138159	PubMed
11782285	PubMed
12163478	PubMed
12187926	PubMed
11827167	PubMed
12209330	PubMed
11851409	PubMed
10530763	PubMed
12232502	PubMed
11874231	PubMed
10573124	PubMed
11896106	PubMed
10649566	PubMed
12388698	PubMed
10693064	PubMed
10739259	PubMed
12783432	PubMed
10779512	PubMed
12446677	PubMed
10823918	PubMed
10871053	PubMed
10918580	PubMed
10948205	PubMed
10996388	PubMed
11042152	PubMed
11084334	PubMed
11121408	PubMed
11246471	PubMed
12351414	PubMed
12372425	PubMed
11917009	PubMed
11940661	PubMed
12403468	PubMed
11968091	PubMed
12426369	PubMed
11987675	PubMed
12466961	PubMed
12487121	PubMed
12509807	PubMed
10080917	PubMed
12549623	PubMed
10319867	PubMed
12574381	PubMed
10367071	PubMed
12595579	PubMed
12618332	PubMed
11158606	PubMed
12638941	PubMed
11198280	PubMed
11279113	PubMed
12697694	PubMed
11318984	PubMed
11368790	PubMed
11412531	PubMed
11451953	PubMed
11489749	PubMed
12015064	PubMed
11521196	PubMed
12036934	PubMed
11564690	PubMed
12060054	PubMed
11605961	PubMed
12080499	PubMed
11700288	PubMed
10200266	PubMed
12101239	PubMed
11727831	PubMed
11751847	PubMed
12139735	PubMed
10400907	PubMed
12164938	PubMed
10446158	PubMed
11828257	PubMed
10491104	PubMed
12656660	PubMed
10533062	PubMed
12679040	PubMed
10576737	PubMed
12716896	PubMed
10652255	PubMed
12738744	PubMed
10698111	PubMed
12761504	PubMed
10744668	PubMed
12783957	PubMed
12806184	PubMed
10826520	PubMed
12824886	PubMed
10873387	PubMed
12839981	PubMed
17079331	PubMed
10951216	PubMed
10999944	PubMed
12121673	PubMed
11781186	PubMed
12186703	PubMed
12208516	PubMed
11850398	PubMed
12231121	PubMed
11872237	PubMed
12352241	PubMed
11894099	PubMed
12373337	PubMed
11919185	PubMed
12388062	PubMed
11943181	PubMed
12404226	PubMed
12427659	PubMed
11988888	PubMed
10777510	PubMed
12445799	PubMed
12468530	PubMed
12488548	PubMed
10913437	PubMed
12511562	PubMed
12551947	PubMed
11039577	PubMed
12576245	PubMed
11082049	PubMed
11119689	PubMed
11160393	PubMed
11207040	PubMed
11244458	PubMed
11281413	PubMed
11322658	PubMed
11371195	PubMed
11493011	PubMed
12015932	PubMed
11524421	PubMed
12037734	PubMed
11566364	PubMed
11607788	PubMed
10079072	PubMed
10204114	PubMed
10318773	PubMed
10364675	PubMed
12594816	PubMed
10403804	PubMed
12617168	PubMed
10447790	PubMed
12637513	PubMed
10493918	PubMed
12657956	PubMed
12679813	PubMed
12695520	PubMed
12717563	PubMed
12740341	PubMed
11409701	PubMed
12763872	PubMed
11448171	PubMed
12807913	PubMed
12826010	PubMed
12841871	PubMed
12057942	PubMed
1710027	PubMed
12080044	PubMed
11698342	PubMed
12100044	PubMed
11726656	PubMed
12122509	PubMed
11751288	PubMed
12138162	PubMed
11782312	PubMed
12163480	PubMed
12188031	PubMed
11827170	PubMed
12209363	PubMed
11851432	PubMed
10531008	PubMed
12232563	PubMed
11874233	PubMed
10573165	PubMed
11896143	PubMed
10649571	PubMed
12388709	PubMed
10693172	PubMed
10739384	PubMed
12783626	PubMed
10779519	PubMed
12446681	PubMed
10823923	PubMed
10871270	PubMed
10918586	PubMed
10948226	PubMed
10996542	PubMed
11042166	PubMed
11084338	PubMed
11121413	PubMed
11246532	PubMed
12351418	PubMed
12372427	PubMed
11917060	PubMed
11940666	PubMed
12403470	PubMed
11968093	PubMed
12426371	PubMed
11987681	PubMed
12466967	PubMed
12487152	PubMed
12509854	PubMed
10080941	PubMed
12549820	PubMed
10319870	PubMed
12574384	PubMed
10366780	PubMed
12595585	PubMed
12618335	PubMed
11158718	PubMed
12638946	PubMed
11198284	PubMed
11279115	PubMed
12697697	PubMed
11319038	PubMed
11368834	PubMed
11412677	PubMed
11451955	PubMed
11489754	PubMed
12015082	PubMed
11521506	PubMed
12036945	PubMed
11564694	PubMed
12060071	PubMed
11606045	PubMed
12080507	PubMed
11700320	PubMed
10200264	PubMed
12101244	PubMed
11727836	PubMed
11751849	PubMed
12139770	PubMed
10400814	PubMed
12165097	PubMed
10446167	PubMed
11828266	PubMed
10491108	PubMed
12656668	PubMed
10533066	PubMed
12679051	PubMed
10576754	PubMed
12716901	PubMed
10652269	PubMed
12738753	PubMed
10698121	PubMed
12761550	PubMed
10744685	PubMed
12783984	PubMed
12806592	PubMed
10826695	PubMed
12824892	PubMed
10873393	PubMed
12839983	PubMed
17079671	PubMed
10951223	PubMed
10999957	PubMed
12121677	PubMed
11781188	PubMed
12186780	PubMed
12208518	PubMed
11850402	PubMed
12231209	PubMed
11872254	PubMed
12352321	PubMed
11894116	PubMed
12373512	PubMed
11919192	PubMed
12388104	PubMed
11943201	PubMed
12404385	PubMed
12427676	PubMed
11988889	PubMed
10777521	PubMed
12445807	PubMed
12468538	PubMed
12488558	PubMed
10913601	PubMed
12511567	PubMed
12551950	PubMed
11039581	PubMed
12576298	PubMed
11082108	PubMed
11119745	PubMed
11160404	PubMed
11207177	PubMed
11244478	PubMed
11281435	PubMed
11322766	PubMed
11371200	PubMed
11493318	PubMed
12015936	PubMed
11524428	PubMed
12038037	PubMed
11566488	PubMed
11607791	PubMed
10079090	PubMed
10204687	PubMed
10318778	PubMed
10364542	PubMed
12594819	PubMed
10403794	PubMed
12617176	PubMed
10447888	PubMed
12637514	PubMed
10493932	PubMed
12658019	PubMed
12679815	PubMed
12695522	PubMed
12717621	PubMed
12740362	PubMed
11409861	PubMed
12763892	PubMed
11448278	PubMed
12807915	PubMed
12826057	PubMed
12841937	PubMed
12057956	PubMed
17101631	PubMed
12080047	PubMed
11698378	PubMed
12100083	PubMed
11726663	PubMed
12122597	PubMed
11751380	PubMed
12138164	PubMed
11782315	PubMed
12163483	PubMed
12188034	PubMed
11827172	PubMed
12209366	PubMed
11851723	PubMed
10531011	PubMed
12232679	PubMed
11874426	PubMed
10573242	PubMed
10649995	PubMed
12388718	PubMed
10693741	PubMed
10739638	PubMed
12783709	PubMed
10779524	PubMed
12446684	PubMed
10823932	PubMed
10871278	PubMed
10918611	PubMed
10948250	PubMed
10996665	PubMed
11042172	PubMed
11084340	PubMed
11121416	PubMed
11246538	PubMed
12351427	PubMed
12372429	PubMed
11917081	PubMed
11940668	PubMed
12403614	PubMed
11968853	PubMed
12426373	PubMed
11987684	PubMed
12466970	PubMed
12487370	PubMed
12509858	PubMed
10080937	PubMed
12549822	PubMed
10319889	PubMed
12574388	PubMed
10367891	PubMed
12595627	PubMed
12618360	PubMed
11158990	PubMed
12639246	PubMed
11199103	PubMed
11279123	PubMed
12697704	PubMed
11319097	PubMed
11368898	PubMed
11412746	PubMed
11451959	PubMed
11489811	PubMed
12015115	PubMed
11521753	PubMed
12036952	PubMed
11564701	PubMed
12060119	PubMed
11606048	PubMed
12080509	PubMed
11700324	PubMed
10200300	PubMed
12101248	PubMed
11727987	PubMed
12139895	PubMed
10400985	PubMed
12165290	PubMed
10446171	PubMed
10491148	PubMed
12656673	PubMed
10533068	PubMed
12679090	PubMed
10576906	PubMed
12716905	PubMed
10652276	PubMed
12738765	PubMed
10698202	PubMed
12761559	PubMed
10744704	PubMed
12783988	PubMed
12806594	PubMed
10826698	PubMed
12824903	PubMed
10873395	PubMed
12839986	PubMed
17080225	PubMed
10951251	PubMed
11000095	PubMed
12121679	PubMed
11781190	PubMed
12186820	PubMed
12208536	PubMed
11850406	PubMed
12231210	PubMed
11872365	PubMed
12352327	PubMed
11894120	PubMed
12373547	PubMed
11919195	PubMed
12388109	PubMed
11943212	PubMed
12405164	PubMed
12427730	PubMed
11988892	PubMed
10777523	PubMed
12445816	PubMed
12468544	PubMed
12488605	PubMed
10913605	PubMed
12511568	PubMed
12551953	PubMed
11039601	PubMed
12576308	PubMed
11082147	PubMed
11119758	PubMed
11160423	PubMed
11207211	PubMed
11244483	PubMed
11281451	PubMed
11322775	PubMed
11967250	PubMed
12015938	PubMed
11524435	PubMed
12038453	PubMed
11566570	PubMed
10079181	PubMed
10204851	PubMed
10318803	PubMed
10364809	PubMed
12594824	PubMed
10403832	PubMed
12617305	PubMed
10447896	PubMed
12637522	PubMed
10493934	PubMed
12658118	PubMed
12679875	PubMed
12695525	PubMed
12717622	PubMed
12740370	PubMed
11409867	PubMed
12763924	PubMed
11448436	PubMed
12807917	PubMed
12826072	PubMed
12841980	PubMed
12057962	PubMed
1710175	PubMed
12080052	PubMed
11698390	PubMed
12100087	PubMed
11726666	PubMed
12122980	PubMed
11751384	PubMed
12138166	PubMed
11782349	PubMed
12163485	PubMed
12188437	PubMed
11827176	PubMed
12209444	PubMed
11851812	PubMed
10531037	PubMed
12232761	PubMed
11874462	PubMed
10573420	PubMed
10650002	PubMed
12388730	PubMed
10693758	PubMed
10739672	PubMed
12783729	PubMed
10779531	PubMed
12446688	PubMed
10823944	PubMed
10871281	PubMed
10918613	PubMed
10948254	PubMed
10996779	PubMed
11042175	PubMed
11084344	PubMed
11246857	PubMed
12351446	PubMed
12372432	PubMed
11917087	PubMed
11940672	PubMed
12403617	PubMed
11969251	PubMed
12426376	PubMed
11987686	PubMed
12467072	PubMed
12487373	PubMed
12509863	PubMed
10081954	PubMed
12549909	PubMed
10319874	PubMed
12574394	PubMed
10367886	PubMed
12595690	PubMed
12618370	PubMed
11159038	PubMed
12639570	PubMed
11199371	PubMed
11279129	PubMed
12697712	PubMed
11319134	PubMed
11368901	PubMed
11412748	PubMed
11452010	PubMed
11489850	PubMed
12015117	PubMed
11522026	PubMed
12036954	PubMed
11564724	PubMed
12060127	PubMed
11606055	PubMed
12080512	PubMed
11700351	PubMed
10200280	PubMed
12101251	PubMed
11728007	PubMed
12139916	PubMed
10400989	PubMed
12165293	PubMed
10446174	PubMed
10491155	PubMed
12656699	PubMed
10533863	PubMed
12679104	PubMed
10577484	PubMed
12716906	PubMed
10652280	PubMed
12738768	PubMed
10698258	PubMed
12761564	PubMed
10744714	PubMed
12783990	PubMed
12806625	PubMed
10826882	PubMed
1282491	PubMed
12839990	PubMed
17080965	PubMed
10951256	PubMed
11000203	PubMed
12121736	PubMed
11781193	PubMed
12186837	PubMed
12208541	PubMed
11850408	PubMed
12231234	PubMed
11872368	PubMed
12352613	PubMed
11894125	PubMed
12373555	PubMed
11919200	PubMed
12388125	PubMed
11943260	PubMed
12405187	PubMed
12427732	PubMed
11988895	PubMed
10777539	PubMed
12445817	PubMed
12468549	PubMed
12488830	PubMed
10913630	PubMed
12511571	PubMed
12551970	PubMed
11039900	PubMed
12576313	PubMed
11082161	PubMed
11120399	PubMed
11160642	PubMed
11207242	PubMed
11244488	PubMed
11281454	PubMed
11322788	PubMed
11967258	PubMed
12015945	PubMed
11524461	PubMed
12038604	PubMed
11566752	PubMed
10079076	PubMed
10204841	PubMed
10318784	PubMed
10364812	PubMed
12594827	PubMed
10403839	PubMed
12617390	PubMed
10447963	PubMed
12637524	PubMed
10494040	PubMed
12658361	PubMed
12679908	PubMed
12695530	PubMed
12717632	PubMed
12740372	PubMed
11409874	PubMed
12763926	PubMed
11448535	PubMed
12807963	PubMed
12826085	PubMed
12841982	PubMed
12057976	PubMed
17101791	PubMed
12080054	PubMed
11698396	PubMed
12100115	PubMed
11726670	PubMed
12123123	PubMed
11751392	PubMed
12138168	PubMed
11782354	PubMed
12163486	PubMed
12188923	PubMed
11827179	PubMed
12209487	PubMed
11851873	PubMed
10531038	PubMed
12232763	PubMed
11874471	PubMed
10573863	PubMed
10650223	PubMed
12388746	PubMed
10693759	PubMed
10739682	PubMed
12783732	PubMed
10779539	PubMed
12446692	PubMed
10823961	PubMed
10871286	PubMed
10919277	PubMed
10948264	PubMed
10996794	PubMed
11042178	PubMed
11084577	PubMed
12351459	PubMed
11893315	PubMed
12372434	PubMed
11917095	PubMed
11940677	PubMed
12403619	PubMed
11969254	PubMed
12426378	PubMed
11987688	PubMed
12467141	PubMed
12487379	PubMed
12509901	PubMed
10081159	PubMed
12549914	PubMed
10320322	PubMed
12574396	PubMed
10368122	PubMed
12595694	PubMed
12618390	PubMed
11159045	PubMed
12639704	PubMed
11200542	PubMed
11279131	PubMed
12697715	PubMed
11319144	PubMed
11368909	PubMed
11412750	PubMed
11452015	PubMed
11489859	PubMed
12015121	PubMed
11522087	PubMed
12036956	PubMed
11564734	PubMed
12060224	PubMed
11606059	PubMed
12080514	PubMed
11700354	PubMed
10200325	PubMed
12101265	PubMed
11728008	PubMed
12139919	PubMed
10400992	PubMed
12165296	PubMed
10446180	PubMed
10491172	PubMed
12656987	PubMed
10534122	PubMed
12679108	PubMed
10577903	PubMed
12716909	PubMed
10652291	PubMed
12738770	PubMed
10698516	PubMed
12761576	PubMed
12784029	PubMed
12806887	PubMed
10827081	PubMed
1282492	PubMed
12839996	PubMed
17081365	PubMed
10951287	PubMed
12121890	PubMed
11749376	PubMed
11781241	PubMed
12186840	PubMed
11825887	PubMed
12208659	PubMed
11850411	PubMed
12231242	PubMed
11872379	PubMed
12352619	PubMed
11894141	PubMed
12373566	PubMed
11919205	PubMed
12388159	PubMed
11943335	PubMed
12405283	PubMed
12427735	PubMed
11988902	PubMed
10777549	PubMed
12445822	PubMed
12468553	PubMed
12488905	PubMed
10913825	PubMed
12511574	PubMed
12551975	PubMed
11039909	PubMed
12576315	PubMed
11082188	PubMed
11120739	PubMed
11160682	PubMed
11207361	PubMed
11244490	PubMed
11281508	PubMed
11322871	PubMed
11967261	PubMed
12015964	PubMed
11524484	PubMed
12038703	PubMed
11566847	PubMed
10079194	PubMed
10205054	PubMed
10318819	PubMed
10364815	PubMed
12594829	PubMed
10403904	PubMed
12617471	PubMed
10448043	PubMed
12637526	PubMed
12658369	PubMed
12680158	PubMed
12695539	PubMed
12717645	PubMed
11359929	PubMed
12740377	PubMed
11409877	PubMed
12763929	PubMed
11448759	PubMed
11487471	PubMed
12807965	PubMed
12826153	PubMed
12841984	PubMed
12058017	PubMed
11602604	PubMed
17102774	PubMed
12080057	PubMed
11698403	PubMed
12100159	PubMed
11726707	PubMed
12123126	PubMed
11751396	PubMed
12138176	PubMed
11782355	PubMed
12163489	PubMed
12188931	PubMed
11827285	PubMed
12209507	PubMed
11851889	PubMed
10531061	PubMed
12232775	PubMed
11874475	PubMed
10574451	PubMed
10650929	PubMed
12388748	PubMed
10693761	PubMed
10739753	PubMed
12783733	PubMed
10779542	PubMed
12446695	PubMed
10824074	PubMed
10871288	PubMed
10919282	PubMed
10948270	PubMed
10996799	PubMed
11042189	PubMed
11084656	PubMed
12351483	PubMed
11893317	PubMed
12372458	PubMed
11917099	PubMed
11940698	PubMed
12403631	PubMed
11969257	PubMed
12426380	PubMed
11987690	PubMed
12467339	PubMed
12487410	PubMed
12509908	PubMed
12549928	PubMed
10319897	PubMed
12574408	PubMed
12595696	PubMed
11118322	PubMed
12618399	PubMed
11159350	PubMed
12639805	PubMed
11200871	PubMed
11279143	PubMed
12697717	PubMed
11319169	PubMed
11368913	PubMed
11412752	PubMed
11452019	PubMed
11489864	PubMed
12015138	PubMed
11522252	PubMed
12036960	PubMed
11564755	PubMed
12060227	PubMed
11606067	PubMed
12080516	PubMed
11700560	PubMed
10200414	PubMed
12101286	PubMed
11728146	PubMed
12139921	PubMed
10400986	PubMed
12165324	PubMed
10446189	PubMed
10491193	PubMed
12657030	PubMed
10534268	PubMed
12679110	PubMed
10577905	PubMed
12716911	PubMed
10652299	PubMed
12738775	PubMed
10698633	PubMed
12761627	PubMed
12784091	PubMed
12807077	PubMed
10827092	PubMed
12824922	PubMed
12840002	PubMed
17081972	PubMed
10951468	PubMed
12121919	PubMed
11749660	PubMed
11781295	PubMed
12186844	PubMed
11825890	PubMed
12208673	PubMed
11850415	PubMed
12231239	PubMed
11872627	PubMed
12352684	PubMed
11894144	PubMed
12373605	PubMed
11919279	PubMed
12388168	PubMed
11943339	PubMed
12405290	PubMed
12427740	PubMed
11988905	PubMed
10777553	PubMed
12445824	PubMed
12468564	PubMed
10868913	PubMed
12488921	PubMed
10914676	PubMed
12511576	PubMed
12551983	PubMed
11039935	PubMed
12576320	PubMed
11082197	PubMed
11120743	PubMed
11160697	PubMed
11207363	PubMed
11244491	PubMed
11281655	PubMed
11322874	PubMed
11967266	PubMed
12015966	PubMed
11524615	PubMed
12038778	PubMed
11566858	PubMed
10079219	PubMed
10205059	PubMed
10318824	PubMed
10364817	PubMed
12594832	PubMed
10403843	PubMed
12617726	PubMed
10448064	PubMed
12637528	PubMed
12658375	PubMed
12680209	PubMed
12695542	PubMed
12717647	PubMed
11359933	PubMed
12740379	PubMed
11409890	PubMed
11448764	PubMed
11487538	PubMed
12807968	PubMed
12841985	PubMed
12058024	PubMed
11602607	PubMed
17103016	PubMed
12080061	PubMed
11698414	PubMed
12100448	PubMed
11726782	PubMed
12123128	PubMed
11751403	PubMed
12138178	PubMed
11782360	PubMed
12163491	PubMed
12189027	PubMed
11827451	PubMed
12209563	PubMed
11851910	PubMed
10531064	PubMed
12232782	PubMed
11874483	PubMed
10574455	PubMed
10650949	PubMed
12388752	PubMed
10693807	PubMed
10739762	PubMed
12783737	PubMed
10779551	PubMed
12446702	PubMed
10824103	PubMed
10871338	PubMed
10919332	PubMed
10949022	PubMed
10996854	PubMed
11042204	PubMed
11085267	PubMed
12351486	PubMed
11893319	PubMed
12372460	PubMed
11917116	PubMed
11940706	PubMed
12403649	PubMed
11969268	PubMed
12426382	PubMed
11988016	PubMed
12467520	PubMed
12487628	PubMed
12509917	PubMed
12549933	PubMed
10320332	PubMed
12574411	PubMed
12595708	PubMed
11118328	PubMed
12618409	PubMed
11159397	PubMed
11201174	PubMed
11242801	PubMed
11279150	PubMed
12697720	PubMed
11319179	PubMed
11369008	PubMed
11412754	PubMed
11452037	PubMed
11489879	PubMed
12015147	PubMed
11522286	PubMed
12036964	PubMed
11564763	PubMed
12060286	PubMed
11606101	PubMed
12080518	PubMed
11700858	PubMed
10200473	PubMed
12101297	PubMed
11728313	PubMed
12139923	PubMed
10400999	PubMed
12165399	PubMed
10446193	PubMed
10491195	PubMed
12657056	PubMed
10534398	PubMed
12679134	PubMed
10577907	PubMed
12716914	PubMed
10652302	PubMed
12738778	PubMed
10698677	PubMed
12761672	PubMed
12784186	PubMed
12807361	PubMed
10827168	PubMed
12824926	PubMed
12840010	PubMed
17082191	PubMed
10951527	PubMed
12121968	PubMed
11749692	PubMed
11781311	PubMed
12186850	PubMed
11825894	PubMed
12208732	PubMed
11850418	PubMed
12231258	PubMed
11872629	PubMed
12352886	PubMed
11894896	PubMed
12373648	PubMed
11919285	PubMed
12388182	PubMed
11943465	PubMed
12405451	PubMed
10736564	PubMed
12427743	PubMed
11988908	PubMed
10777561	PubMed
12445829	PubMed
12468641	PubMed
10869069	PubMed
12488945	PubMed
10914683	PubMed
10995222	PubMed
12551987	PubMed
11040019	PubMed
12576323	PubMed
11082205	PubMed
11120752	PubMed
11160738	PubMed
11207369	PubMed
11244499	PubMed
11281723	PubMed
11322885	PubMed
11967286	PubMed
12015968	PubMed
11524679	PubMed
12038788	PubMed
11566868	PubMed
10079245	PubMed
10205145	PubMed
[truncated: 111,899 more rows]
